# Supplementary material for: Minimally invasive delivery of therapeutic agents by hydrogel injection into the pericardial cavity for cardiac repair
Source: Nat Commun. 2021 Mar 3;12:1412. doi: 10.1038/s41467-021-21682-7 (PMC7930285; doi:10.1038/s41467-021-21682-7)
Supplement: Supplementary file 9 — Source Data [file 41467_2021_21682_MOESM9_ESM.xlsx]

## Sheet: Figure 1
Fig 1c
MPO+ cells/HFP			CD4+ T cells/HFP			CD8+ T cells/HFP
IM	iPC		IM	iPC		IM	iPC
49.2	10.8		39.4	17.6		25.6	14.2
30.8	19.4		26.8	14.2		29.2	16.4
36.2	12.2		30.2	21.4		21.2	9.2
44.8	16.8		34	15.8		27.2	10.6

## Sheet: Figure 2
Fig 2d			Fig 2e			Fig 2g				Fig 2h
a-SMA+vascular			CD31+ vascular			Infarct size(%)				Scar thickness(mm)
MI	iPS-CPC		MI	iPS-CPC		MI	ECM	ECM+iPS-CPC		MI	ECM	ECM+iPS-CPC
6560	15485		6977	8055		39.68	15.62	37.42		0.4366	0.6954	0.6114
5912	12019		5783	10269		34.51	17.96	39.66		0.3599	0.7298	0.676
4359	11999		4216	9522		43.06	22.76	32.91		0.4711	0.7555	0.5981
7299	14213		6216	8759		38.71	19.53	34.06		0.5266	0.7869	0.624
Fig 2i
	Sham				MI				ECM				iPS-CPC
Baseline	82.5283	80.2369	85.9452	86.3742	57.6611	45.0106	53.0721	46.0807	48.746	53.8649	46.3452	49.0036	43.5064	57.6904	47.4183	48.078
Day 7	81.7779	82.8979	82.4345	83.3772	38.5404	41.3105	36.4135	37.5458	44.8814	46.8182	43.5292	36.1269	47.5504	44.0453	47.4744	49.8289
Day 28	83.7084	82.1457	83.9709	84.3293	32.1982	30.3263	23.4892	31.5514	43.3258	39.724	38.5336	27.5474	49.7403	40.9069	42.0117	48.8402
Fig 2j
	Sham				MI				ECM				iPS-CPC
Baseline	46.027	43.6662	49.9232	50.3987	26.4151	19.1558	23.6196	19.7492	21.2257	24.0854	19.9405	21.3166	18.4751	26.3719	20.5279	20.7792
Day 7	45.2055	46.4497	46.0114	46.9897	16.0443	17.4095	15.0273	15.5647	19.2722	20.2296	18.5079	14.8311	20.6096	18.8105	20.6128	21.7988
Day 28	47.4266	45.7288	47.7346	48.0998	13.1633	12.3079	9.27028	12.8774	18.5279	16.6882	16.1125	10.9788	21.8924	17.1803	17.764	21.4108

## Sheet: Figure 3
Fig 3e
Time	HA-Exo			Exo-alone
0.1	3.011	2.727	2.59	2.279	2.011	1.886
2	2.832	2.679	2.096	1.313	1.148	0.936
5	1.733	1.854	1.544	0.752	0.619	0.487
7	1.759	1.416	1.23	0.196	0.127	0.116
10	1.323	1.186	0.968	0.06	0.02	0.01
14	0.643	0.734	0.446
Fig 3f
HA-Exo	Exo-alone
23.548	7.4231
18.1078	6.1842
22.1373	5.2041

## Sheet: Figure 4
Fig 4c						Fig 4d						Fig 4e						Fig 4g					Fig 4h
Sham	MI	HA-alone	Exo-alone	HA-Exo		Sham	MI	HA-alone	Exo-alone	HA-Exo		Sham	MI	HA-alone	Exo-alone	HA-Exo		MI	HA-alone	Exo-alone	HA-Exo		MI	HA-alone	Exo-alone	HA-Exo
21.5472	31.5147	29.0761	32.6397	41.2554		1	12	13	13	21		9	19	21	29	43		58.3012	48.2742	36.6231	15.7834		0.320139	0.352821	0.396634	0.625778
22.1434	29.4352	34.5141	35.4948	37.5759		0	7	12	15	19		6	11	17	31	34		47.8819	57.4786	31.4287	27.7524		0.209009	0.337022	0.41149	0.552904
25.4682	29.6764	30.662	37.0251	36.7787		2	6	9	12	26		5	16	16	19	29		54.0913	44.8219	43.0029	29.2418		0.284497	0.282425	0.379947	0.535866
25.1473	30.7669	33.0139	28.1138	39.1471		1	9	11	17	29		4	17	18	17	31		64.6732	52.6524	33.0055	21.3686		0.38246	0.254293	0.387671	0.58053
24.6949	29.155	33.5113	34.5586	35.866		3	5	7	10	23		6	21	14	26	26		48.718	41.8059	27.0373	25.7475		0.266781	0.292329	0.447729	0.560354
21.1629	30.661	33.4282	33.0532	37.2065		1	7	9	11	19		8	14	13	24	34		43.8492	51.4084	39.5384	18.491		0.208301	0.338916	0.420598	0.524665
Fig 4i
	MI						HA-alone						Exo-alone						HA+Exo
Baseline	48.3012	47.8819	34.0913	44.6731	38.718	53.8492	48.2742	47.4786	44.8219	42.6524	41.8059	36.4084	33.6231	46.4287	51.0029	53.0055	47.0373	39.5384	44.3873	52.7524	49.2418	56.4433	45.7475	38.4909
4 weeks	29.3809	25.2065	20.4456	24.3198	19.187	24.6845	33.2344	23.0886	24.2119	17.9923	21.6496	26.7578	33.3548	24.7441	26.6577	37.5224	36.2073	37.5613	45.9953	45.7648	38.6067	37.2071	40.0716	41.1543
Fig 4j	MI						HA-alone						Exo-alone						HA+Exo
Baseline	23.0404	22.5885	15.1923	20.7894	17.5385	26.149	23.0858	22.2127	20.7157	19.5816	19.295	16.4346	15.0454	21.9026	24.4344	25.6805	22.2033	18.0466	14.9283	25.6497	23.5369	20.5549	21.6461	17.2541
4 weeks	13.6689	11.5671	9.24364	11.1417	8.58369	11.2526	15.517	10.4822	11.0335	8.0383	9.79253	12.3455	15.4956	11.1885	12.0602	17.8649	16.8168	16.7875	22.3794	22.2759	18.1827	17.3841	18.9054	19.5262

## Sheet: Figure 5
Fig 5d
	Pre-injection			Day 3
Monocyte	0.45	0.52	0.47	0.75	0.72	0.84
Eosinophil	0.2	0.33	0.35	0.15	0.16	0.11
Basophil	0.09	0.1	0.05	0.08	0.07	0.03
Neutrophil	4.86	3.86	4.97	8.18	6.34	9.66
Llymphocyte	9.96	11	7.21	7.52	9.26	5.65
WBC	15.56	15.81	13.05	16.68	16.55	16.29
Fig 5e
	Pre-injection			Day 3
IFN-	0.38068	0.328465	0.388419	0.267202	0.291298	0.364382
IL-10	0.330434	0.371133	0.423468	0.331352	0.352848	0.449021
IL-17a	0.300044	0.365209	0.394426	0.465068	0.470386	0.472743
IL-1	0.503932	0.426567	0.498816	0.440812	0.43625	0.524372
IL-1	0.60054	0.423374	0.645613	0.49578	0.42775	0.632846
IL-6	0.204691	0.21438	0.261259	0.265324	0.238745	0.254767
TNF-	0.538386	0.537679	0.657762	0.500156	0.513344	0.627676
Fig 5f
	Pre-injection			Day 3
ALB/GLB ratio	1.81	1.29	1.66	1.85	1.32	1.64
Serum creatine	0.8	0.8	0.9	0.9	0.7	0.8
Urea nitrogen	9	8	8	9	10	9
AST	29	28	28	29	29	29
GGT	47	56	39	45	53	42
ALP	142	119	101	131	110	109
CK	572	357	261	656	361	226

## Sheet: Extended Fig 3
Extended Fig 3
Control	bFGF
27.6	59.2
21.2	47.8
27.1	56.9
22.3	49.6
30.2	51.2

## Sheet: Extended Fig 8
Extended Fig 8.
	MLN					ILN
Exo-only	72.222	66.119	68.139	66.372	65.891	64.788	72.266	75.441	68.051	81.251
HA-Exo	71.03	73.282	62.867	78.059	71.88	23.838	29.132	19.309	27.512	28.458
MI	20.795	24.662	30.573	19.786	15.608	29.683	26.417	21.82	16.681	20.675

## Sheet: Extended Fig 9
Extended Fig 9
Sham	MI	HA-alone	Exo-alone	HA-Exo
1	31	24	12	6
0	29	19	10	9
2	26	21	12	11
1	31	19	16	5
0	27	17	11	12
0	21	22	14	9

## Sheet: Extended Fig 10
Extended Fig 10b
LV-EF(%)
MI	Exo-alone	HA-Exo
21.1297	22.868	33.3829
22.9906	28.0579	38.7628
17.7536	24.0916	39.701
LV-FS(%)
MI	Exo-alone	HA-Exo
8.0303	8.67647	13.1163
8.80597	10.8727	15.654
6.65635	9.1791	16.0944

## Sheet: Extended Fig 13
Extended Fig 13
Time	MSC				ECM+MSC
0.1	8.484	5.897	6.333	6.694	6.785	7.725	7.328	6.923
3	2.114	3.597	3.102	2.459	5.94	6.106	5.294	5.386
7	0.564	0.294	0.697	0.762	3.647	4.297	3.598	3.879
14	0.226	0.198	0.257	0.137	2.159	3.462	2.783	1.959
